# Supplementary material for: Vitamin D3 Bioaccessibility from Supplements and Foods—Gastric pH Effect Using a Static In Vitro Gastrointestinal Model
Source: Molecules. 2024 Mar 5;29(5):1153. doi: 10.3390/molecules29051153 (PMC10934191; doi:10.3390/molecules29051153)
Supplement: Supplementary file 1 [file molecules-29-01153-s001.zip]

Archive with 1 entries (1 files):
- molecules-2871719-supplementary.pdf
